# Supplementary material for: Taxonomic evaluation of eleven species of Microcyclops Claus, 1893 (Copepoda, Cyclopoida) and description of Microcyclops inarmatus sp. n. from America
Source: Zookeys. 2016 Jul 6;(603):33–69. doi: 10.3897/zookeys.603.7480 (PMC4978000; doi:10.3897/zookeys.603.7480)
Supplement: XML Treatment for Microcyclops inarmatus [file zookeys.603.7480-treatment1.xml]

<!DOCTYPE tp:taxon-treatment
  PUBLIC "-//TaxonX//DTD Taxonomic Treatment Publishing DTD v0 20100105//EN" "tax-treatment-NSO.dtd">
<tp:taxon-treatment xmlns:tp="http://www.plazi.org/taxpub"><tp:treatment-meta><kwd-group><label>Taxon classification</label><kwd><named-content content-type="kingdom">Animalia</named-content></kwd><kwd><named-content content-type="order">Cyclopoida</named-content></kwd><kwd><named-content content-type="family">Cyclopidae</named-content></kwd></kwd-group><mixed-citation publication-type="journal"><person-group><name><surname>Gutiérrez-Aguirre</surname><given-names>Martha Angélica</given-names></name><name><surname>Cervantes-Martínez</surname><given-names>Adrián</given-names></name></person-group><article-title>Taxonomic evaluation of eleven species of <italic><tp:taxon-name><tp:taxon-name-part taxon-name-part-type="genus">Microcyclops</tp:taxon-name-part></tp:taxon-name></italic> Claus, 1893 (<tp:taxon-name><tp:taxon-name-part taxon-name-part-type="subclass">Copepoda</tp:taxon-name-part></tp:taxon-name>, <tp:taxon-name><tp:taxon-name-part taxon-name-part-type="order">Cyclopoida</tp:taxon-name-part></tp:taxon-name>) and description of <italic><tp:taxon-name><tp:taxon-name-part taxon-name-part-type="genus">Microcyclops</tp:taxon-name-part> <tp:taxon-name-part taxon-name-part-type="species">inarmatus</tp:taxon-name-part></tp:taxon-name></italic> sp. n. from America</article-title><source>Zookeys</source><day>6</day><month>7</month><year>2016</year><volume>2016</volume><issue>603</issue><fpage>33</fpage><lpage>69</lpage><pub-id pub-id-type="doi">10.3897/zookeys.603.7480</pub-id></mixed-citation></tp:treatment-meta><tp:nomenclature><tp:taxon-name>
              <tp:taxon-name-part taxon-name-part-type="genus">Microcyclops</tp:taxon-name-part>
              <tp:taxon-name-part taxon-name-part-type="species">inarmatus</tp:taxon-name-part>
              <object-id xmlns:xlink="http://www.w3.org/1999/xlink" content-type="zoobank" xlink:type="simple">http://zoobank.org/687BDBC3-853D-437E-9310-4146F210094A</object-id>
            </tp:taxon-name><tp:taxon-status xmlns:xlink="http://www.w3.org/1999/xlink" xlink:type="simple">sp. n.</tp:taxon-status><xref ref-type="fig" rid="F2">Figures 2</xref><xref ref-type="fig" rid="F3">, 3</xref><xref ref-type="fig" rid="F4">, 4</xref><xref ref-type="fig" rid="F5">, 5</xref><tp:nomenclature-citation-list><tp:nomenclature-citation><tp:taxon-name>
                  <tp:taxon-name-part taxon-name-part-type="genus">Microcyclops</tp:taxon-name-part> <tp:taxon-name-part taxon-name-part-type="species">varicans</tp:taxon-name-part></tp:taxon-name><comment>Reid, 1992; Trans. Am. Microsc. Soc. 111(3), p: 249–250, figs 8d, 9c.</comment></tp:nomenclature-citation></tp:nomenclature-citation-list></tp:nomenclature><tp:treatment-sec sec-type="Holotype"><title>Holotype.</title><p>One adult female dissected on two slides: <abbrev xmlns:xlink="http://www.w3.org/1999/xlink" xlink:title="Antennule" xlink:type="simple">A1</abbrev>, <abbrev xmlns:xlink="http://www.w3.org/1999/xlink" xlink:title="Antenna" xlink:type="simple">A2</abbrev> (slide 1, <named-content xmlns:xlink="http://www.w3.org/1999/xlink" content-type="dwc:institutional_code" xlink:type="simple">ECOCH</named-content>-Z-09337); mandible, maxillule, maxilla, maxilliped, P1-P4, and urosome (slide 2, <named-content xmlns:xlink="http://www.w3.org/1999/xlink" content-type="dwc:institutional_code" xlink:type="simple">ECOCH</named-content>-Z-09337). Collected 13.I.1998.</p></tp:treatment-sec><tp:treatment-sec sec-type="Paratypes"><title>Paratypes.</title><p>10 adult females preserved in 90% ethanol with a drop of glycerine. <named-content xmlns:xlink="http://www.w3.org/1999/xlink" content-type="dwc:institutional_code" xlink:type="simple">ECOCH</named-content>-Z-09338. Collected 13.I.1998.</p></tp:treatment-sec><tp:treatment-sec sec-type="type locality"><title>Type locality.</title><p>A pond in km 51 lado 1, Villahermosa-Frontera highway <named-content xmlns:xlink="http://www.w3.org/1999/xlink" content-type="dwc:verbatimCoordinates" xlink:type="simple"><named-content content-type="geo-json" specific-use="{&#34;type&#34;:&#34;Point&#34;,&#34;coordinates&#34;:[-92.783333,18.387778]}" xlink:type="simple">18°23'16"N; 92°47'00"W</named-content></named-content>.</p><!--PageBreak--></tp:treatment-sec><tp:treatment-sec sec-type="etymology"><title>Etymology.</title><p>the name of the species means un-armed in Latin; it refers to the absence of ornamentation on the intercoxal sclerites, the lack of spinules at base of caudal furcal setae, the reduced number of setae on second antennal endopod, and the reduced ornamentation on antennal basis.</p></tp:treatment-sec><tp:treatment-sec sec-type="material"><title>Additional material.</title><p>One adult female collected 1.02.1935 from Laguna Rincon, Haiti (slide <named-content xmlns:xlink="http://www.w3.org/1999/xlink" content-type="dwc:institutional_code" xlink:type="simple">SMNK</named-content>-2391; labelled as <italic><tp:taxon-name><tp:taxon-name-part taxon-name-part-type="genus">Microcyclops</tp:taxon-name-part> <tp:taxon-name-part taxon-name-part-type="species">dubitabilis</tp:taxon-name-part></tp:taxon-name></italic> with <abbrev xmlns:xlink="http://www.w3.org/1999/xlink" xlink:title="Antennule" xlink:type="simple">A1</abbrev>, maxilla, P1-P4). One adult female collected from Laguna Rincon, Haiti (slide <named-content xmlns:xlink="http://www.w3.org/1999/xlink" content-type="dwc:institutional_code" xlink:type="simple">SMNK</named-content>-2392; labelled as <italic><tp:taxon-name><tp:taxon-name-part taxon-name-part-type="genus">Microcyclops</tp:taxon-name-part> <tp:taxon-name-part taxon-name-part-type="species">dubitabilis</tp:taxon-name-part></tp:taxon-name></italic> with urosome).</p><p>One adult female collected 05.1986 from Shark river slough, <named-content xmlns:xlink="http://www.w3.org/1999/xlink" xlink:type="simple" content-type="institution" xlink:href="http://grbio.org/institution/everglades-national-park">Everglades National Park</named-content>, Florida, USA (slide 2 of 7, <named-content xmlns:xlink="http://www.w3.org/1999/xlink" content-type="dwc:institutional_code" xlink:type="simple">USNM</named-content>-251321; labelled as <italic><tp:taxon-name><tp:taxon-name-part taxon-name-part-type="genus">Microcyclops</tp:taxon-name-part> <tp:taxon-name-part taxon-name-part-type="species">varicans</tp:taxon-name-part></tp:taxon-name></italic> with <abbrev xmlns:xlink="http://www.w3.org/1999/xlink" xlink:title="Antennule" xlink:type="simple">A1</abbrev>, <abbrev xmlns:xlink="http://www.w3.org/1999/xlink" xlink:title="Antenna" xlink:type="simple">A2</abbrev>, P1-P4, and urosome).</p></tp:treatment-sec><tp:treatment-sec sec-type="diagnosis"><title>Diagnosis.</title><p>Adult female: Dorsal margin of prosomal somites smooth; body length 565 to 615 µm in paratypes. Antennule 12-segmented, not reaching the distal margin of the first prosomal segment (Fig. <xref ref-type="fig" rid="F2">2A</xref>). Fifth pediger nude; cylindrical free segment of <abbrev xmlns:xlink="http://www.w3.org/1999/xlink" xlink:title="Free segment of fifth leg" xlink:type="simple">P5</abbrev> more than 3 times as long as wide, with tiny inner spine; genital double somite expanded proximally. Anal somite with strong spines on ventral distal margin; length to width ratio of caudal ramus less than 3; no spinules at base of lateral and outermost terminal caudal setae (Fig. <xref ref-type="fig" rid="F2">2B</xref>). Outer median terminal and inner median terminal caudal setae with heteronomous setulation (Fig. <xref ref-type="fig" rid="F2">2B</xref>). Endopodites and exopodites of P1-P4 bisegmented with setation formula as in Table <xref ref-type="table" rid="T1">1</xref>, inner basis of P1 with long spine (long arrow in Fig. <xref ref-type="fig" rid="F2">2C</xref>), Enp2P1 with one pore on lateral margin (short arrow in Fig. <xref ref-type="fig" rid="F2">2C</xref>). Intercoxal sclererites of P1-P4 unarmed, long setules on inner margin of basipodites of P1-P4, medial spine of Enp2P4 almost as long as the segment and twice the length of the lateral spine (Fig. <xref ref-type="fig" rid="F2">2D</xref>).</p><fig id="F2" position="float" orientation="portrait"><label>Figure 2.</label><caption><p>
          <italic><tp:taxon-name><tp:taxon-name-part taxon-name-part-type="genus">Microcyclops</tp:taxon-name-part> <tp:taxon-name-part taxon-name-part-type="species">inarmatus</tp:taxon-name-part></tp:taxon-name></italic> sp. n. Adult female, holotype (except <bold>A</bold>). <bold>A</bold> Habitus of one paratype specimen (<named-content xmlns:xlink="http://www.w3.org/1999/xlink" content-type="dwc:institutional_code" xlink:type="simple">ECOCH</named-content>-Z-09338) <bold>B</bold> Urosome ventral, note that the last fraction of the inner median terminal caudal seta is separated (<named-content xmlns:xlink="http://www.w3.org/1999/xlink" content-type="dwc:institutional_code" xlink:type="simple">ECOCH</named-content>-Z-09337) <bold>C</bold> P1, caudal (<named-content xmlns:xlink="http://www.w3.org/1999/xlink" content-type="dwc:institutional_code" xlink:type="simple">ECOCH</named-content>-Z-09337) <bold>D</bold> P4, caudal (<named-content xmlns:xlink="http://www.w3.org/1999/xlink" content-type="dwc:institutional_code" xlink:type="simple">ECOCH</named-content>-Z-09337). Scale bars: 50 µm.</p></caption><graphic xmlns:xlink="http://www.w3.org/1999/xlink" xlink:href="zookeys-603-033-g002.jpg" position="float" orientation="portrait" xlink:type="simple" id="oo_94832.jpg"/></fig><p>Adult male: unknown.</p></tp:treatment-sec><tp:treatment-sec sec-type="description"><title>Description of female.</title><p>
              <italic>Antennule</italic> 12-segmented; antenna with 3-segmented Enp armed with 1, 6, and 7 setae respectively (Fig. <xref ref-type="fig" rid="F3">3A, B</xref>–position of missing setae in specimens is arrowed). Antennal basis with one group of spinules on the basal-outer margin in caudal view (Fig. <xref ref-type="fig" rid="F3">3A, B</xref>); frontal surface of the antennal basis with two rows of tiny spinules (Fig. <xref ref-type="fig" rid="F3">3C</xref>). Nine teeth on mandibular gnathobase (Fig. <xref ref-type="fig" rid="F3">3D</xref>). Maxillule (Fig. <xref ref-type="fig" rid="F3">3E</xref>) with unarmed palp; apical region of maxillular palp with two armed setae plus one smooth seta, three setae (one armed) on lateral lobe, proximal seta smooth (Fig. <xref ref-type="fig" rid="F3">3F</xref>). Distal coxal endite of the maxilla with two long setae: the proximal seta with two tiny spines at its base and bifurcated, distal seta with one row of tiny spines along one margin (Fig. <xref ref-type="fig" rid="F3">3G, H</xref>). Basipodite with one claw-like projection bearing 5-7 strong spines on the concave margin and one long, armed seta on its base; two-segmented Enp bearing 2 and 3 setae respectively (Fig. <xref ref-type="fig" rid="F3">3G</xref>). Because of the condition of the microscope slide preparatum we could not verify one basal seta on maxillar Enp1 (arrowed in Fig. <xref ref-type="fig" rid="F3">3H</xref>). Maxilliped with syncoxa (3 setae), basis (2 setae), and two-segmented Enp bearing 1 and 3 setae. Basis of maxilliped with a row of spinules on frontal and caudal surfaces (Fig. <xref ref-type="fig" rid="F3">3I</xref>).</p><fig id="F3" position="float" orientation="portrait"><label>Figure 3.</label><caption><p>
          <italic><tp:taxon-name><tp:taxon-name-part taxon-name-part-type="genus">Microcyclops</tp:taxon-name-part> <tp:taxon-name-part taxon-name-part-type="species">inarmatus</tp:taxon-name-part></tp:taxon-name></italic> sp. n. Adult female. <bold>A</bold> Antenna, caudal (<named-content xmlns:xlink="http://www.w3.org/1999/xlink" content-type="dwc:institutional_code" xlink:type="simple">USNM</named-content>-251321), note that the position of missing seta is arrowed <bold>B</bold> Antenna, caudal (<named-content xmlns:xlink="http://www.w3.org/1999/xlink" content-type="dwc:institutional_code" xlink:type="simple">ECOCH</named-content>-Z-09337), note that the position of missing seta is arrowed <bold>C</bold> Antennal basipodite, frontal (<named-content xmlns:xlink="http://www.w3.org/1999/xlink" content-type="dwc:institutional_code" xlink:type="simple">ECOCH</named-content>-Z-09337) <bold>D</bold> Mandible (<named-content xmlns:xlink="http://www.w3.org/1999/xlink" content-type="dwc:institutional_code" xlink:type="simple">ECOCH</named-content>-Z-09337) <bold>E</bold> Maxillule (<named-content xmlns:xlink="http://www.w3.org/1999/xlink" content-type="dwc:institutional_code" xlink:type="simple">ECOCH</named-content>-Z-09337) <bold>F</bold> Maxillular palp (<named-content xmlns:xlink="http://www.w3.org/1999/xlink" content-type="dwc:institutional_code" xlink:type="simple">ECOCH</named-content>-Z-09337) <bold>G</bold> Maxilla (<named-content xmlns:xlink="http://www.w3.org/1999/xlink" content-type="dwc:institutional_code" xlink:type="simple">ECOCH</named-content>-Z-09337) <bold>H</bold> Maxilla (<named-content xmlns:xlink="http://www.w3.org/1999/xlink" content-type="dwc:institutional_code" xlink:type="simple">SMNK</named-content>-2391) <bold>I</bold> Maxilliped (<named-content xmlns:xlink="http://www.w3.org/1999/xlink" content-type="dwc:institutional_code" xlink:type="simple">ECOCH</named-content>-Z-09337). Scale bars: 50 µm.</p></caption><graphic xmlns:xlink="http://www.w3.org/1999/xlink" xlink:href="zookeys-603-033-g003.jpg" position="float" orientation="portrait" xlink:type="simple" id="oo_94833.jpg"/></fig><p>
              <italic>Basipodites</italic> of P1−P3 with long hair-like setules on the inner margins; one row of tiny spinules along the lateral margins of coxa; intercoxal sclerites naked (Fig. <xref ref-type="fig" rid="F4">4A–D</xref>). <!--PageBreak--><!--PageBreak--><!--PageBreak--><!--PageBreak-->Basis of P1 with one long spine on inner margin; spine reaching distal middle of Enp2P1 and armed with heteronomous setulation: hair-like setules on its base, tiny spinules distally (Figs <xref ref-type="fig" rid="F2">2C</xref>; <xref ref-type="fig" rid="F4">4A, B</xref>). One pore on the lateral margin of Enp2P1 (Fig. <xref ref-type="fig" rid="F4">4A, B</xref>). Basipodite of P4 with long hair-like setules on inner margin; P4 intercoxal sclerite quadrangular (Figs <xref ref-type="fig" rid="F2">2D</xref>; <xref ref-type="fig" rid="F4">4E, F</xref>), Enp2P4 2.14 ± 0.2 times as long as wide; and medial spine 1.97 ± 0.25 as long as lateral spine and 0.91 ± 0.04 as long as the segment (Figs <xref ref-type="fig" rid="F2">2D</xref>; <xref ref-type="fig" rid="F4">4E, F</xref>).</p><fig id="F4" position="float" orientation="portrait"><label>Figure 4.</label><caption><p>
          <italic><tp:taxon-name><tp:taxon-name-part taxon-name-part-type="genus">Microcyclops</tp:taxon-name-part> <tp:taxon-name-part taxon-name-part-type="species">inarmatus</tp:taxon-name-part></tp:taxon-name></italic> sp. n. Adult female. <bold>A</bold> P1, frontal (<named-content xmlns:xlink="http://www.w3.org/1999/xlink" content-type="dwc:institutional_code" xlink:type="simple">USNM</named-content>-251321) <bold>B</bold> P1, frontal (<named-content xmlns:xlink="http://www.w3.org/1999/xlink" content-type="dwc:institutional_code" xlink:type="simple">SMNK</named-content>-2391) <bold>C</bold> P2, caudal (<named-content xmlns:xlink="http://www.w3.org/1999/xlink" content-type="dwc:institutional_code" xlink:type="simple">ECOCH</named-content>-Z-09337) <bold>D</bold> P3 coxa, basis, and sclerite, caudal (<named-content xmlns:xlink="http://www.w3.org/1999/xlink" content-type="dwc:institutional_code" xlink:type="simple">ECOCH</named-content>-Z-09337) <bold>E</bold> P4, caudal, Exp unfigured (<named-content xmlns:xlink="http://www.w3.org/1999/xlink" content-type="dwc:institutional_code" xlink:type="simple">USNM</named-content>-251321) <bold>F</bold> P4, frontal, Exp unfigured (<named-content xmlns:xlink="http://www.w3.org/1999/xlink" content-type="dwc:institutional_code" xlink:type="simple">SMNK</named-content>-2391) <bold>G</bold> Fifth pediger and <abbrev xmlns:xlink="http://www.w3.org/1999/xlink" xlink:title="Free segment of fifth leg" xlink:type="simple">P5</abbrev> (<named-content xmlns:xlink="http://www.w3.org/1999/xlink" content-type="dwc:institutional_code" xlink:type="simple">USNM</named-content>-251321) <bold>H</bold> Fifth pediger and <abbrev xmlns:xlink="http://www.w3.org/1999/xlink" xlink:title="Free segment of fifth leg" xlink:type="simple">P5</abbrev> (<named-content xmlns:xlink="http://www.w3.org/1999/xlink" content-type="dwc:institutional_code" xlink:type="simple">SMNK</named-content>-2392). Scale bars: 50 µm.</p></caption><graphic xmlns:xlink="http://www.w3.org/1999/xlink" xlink:href="zookeys-603-033-g004.jpg" position="float" orientation="portrait" xlink:type="simple" id="oo_94834.jpg"/></fig><p>
              <italic>Fifth pediger</italic> nude; <abbrev xmlns:xlink="http://www.w3.org/1999/xlink" xlink:title="Free segment of fifth leg" xlink:type="simple">P5</abbrev> with one cylindrical free segment, 3.23 ± 0.4 times as long as wide, bearing one tiny medial spinule. Free segment 0.27 ± 0.01 times as long as distal seta (Figs <xref ref-type="fig" rid="F2">2B</xref>; <xref ref-type="fig" rid="F4">4G, H</xref>). Hyaline fringes of urosomites serrated (Fig. <xref ref-type="fig" rid="F2">2B</xref>), petaloid or rounded (Fig. <xref ref-type="fig" rid="F5">5 A, C–F</xref>). Length to width ratio of caudal ramus 2.54 ± 0.44, inner margin naked; no spinules at base of lateral caudal (II) and outermost terminal caudal setae (III) (Fig. <xref ref-type="fig" rid="F2">2B</xref>). Only 5-8 strong spinules present ventrally on the distal margin of anal somite, no spinules dorsally (Fig. <xref ref-type="fig" rid="F5">5 A, C–E</xref>). Lateral caudal seta (II) inserted at 58.6 ± 3.9% of caudal ramus.</p><fig id="F5" position="float" orientation="portrait"><label>Figure 5.</label><caption><p>
          <italic><tp:taxon-name><tp:taxon-name-part taxon-name-part-type="genus">Microcyclops</tp:taxon-name-part> <tp:taxon-name-part taxon-name-part-type="species">inarmatus</tp:taxon-name-part></tp:taxon-name></italic> sp. n. Adult female. <bold>A</bold> Anal somite and caudal rami, ventral (<named-content xmlns:xlink="http://www.w3.org/1999/xlink" content-type="dwc:institutional_code" xlink:type="simple">USNM</named-content>-251321) <bold>B</bold> Terminal caudal setae (<named-content xmlns:xlink="http://www.w3.org/1999/xlink" content-type="dwc:institutional_code" xlink:type="simple">USNM</named-content>-251321) <bold>C</bold> Urosome, ventral (<named-content xmlns:xlink="http://www.w3.org/1999/xlink" content-type="dwc:institutional_code" xlink:type="simple">SMNK</named-content>-2392) <bold>D</bold> Anal somite and caudal rami, ventral (<named-content xmlns:xlink="http://www.w3.org/1999/xlink" content-type="dwc:institutional_code" xlink:type="simple">SMNK</named-content>-2392) <bold>E</bold> Anal somite and caudal rami (<named-content xmlns:xlink="http://www.w3.org/1999/xlink" content-type="dwc:institutional_code" xlink:type="simple">ECOCH</named-content>-Z-0679) <bold>F</bold> Hyaline fringes of urosome (Pajonal). Scale bars: 50 µm.</p></caption><graphic xmlns:xlink="http://www.w3.org/1999/xlink" xlink:href="zookeys-603-033-g005.jpg" position="float" orientation="portrait" xlink:type="simple" id="oo_94835.jpg"/></fig><p>Dorsal caudal seta (VII) 0.9 ± 0.1 times as long as caudal ramus, and innermost terminal caudal seta (VI) 1.4 ± 0.04 times as long as caudal rami (Fig. <xref ref-type="fig" rid="F2">2B</xref>). Relative lengths of terminal caudal seta from outermost caudal seta to innermost caudal seta is 1.0 : 4.9 : 7.3 : 1.6 (Figs <xref ref-type="fig" rid="F2">2B</xref>; <xref ref-type="fig" rid="F5">5B, C</xref>). Outer median terminal caudal seta (IV) and inner median terminal caudal seta (V) with heteronomous setulation: proximally with spinule-like setules and distally with long and fine setules (Figs <xref ref-type="fig" rid="F2">2B</xref>; <xref ref-type="fig" rid="F5">5B, C</xref>).</p></tp:treatment-sec><tp:treatment-sec><!--Section generated to contain objects referenced in tp:taxon-treatment.--><table-wrap id="T1" position="float" orientation="portrait"><label>Table 1.</label><caption><p>Setation formula of the swimming legs in the <italic><tp:taxon-name><tp:taxon-name-part taxon-name-part-type="genus">Microcyclops</tp:taxon-name-part></tp:taxon-name></italic> species here examined (spine in Roman numerals, seta in Arabic numerals).</p></caption><table id="TID0EALBG" rules="all"><tbody><tr><th rowspan="1" colspan="1"/><th rowspan="1" colspan="1">Coxa</th><th rowspan="1" colspan="1">Basis</th><th rowspan="1" colspan="1">Exp</th><th rowspan="1" colspan="1">Enp</th></tr><tr><td rowspan="1" colspan="1">P1</td><td rowspan="1" colspan="1">0-1</td><td rowspan="1" colspan="1">1-I, or 1-0</td><td rowspan="1" colspan="1">I-1; III-5</td><td rowspan="1" colspan="1">0-1; 1-I-4</td></tr><tr><td rowspan="1" colspan="1">P2</td><td rowspan="1" colspan="1">0-1</td><td rowspan="1" colspan="1">1-0</td><td rowspan="1" colspan="1">I-1; IV-5</td><td rowspan="1" colspan="1">0-1; 1-I-5</td></tr><tr><td rowspan="1" colspan="1">P3</td><td rowspan="1" colspan="1">0-1</td><td rowspan="1" colspan="1">1-0</td><td rowspan="1" colspan="1">I-1; IV-5</td><td rowspan="1" colspan="1">0-1; 1-I-5</td></tr><tr><td rowspan="1" colspan="1">P4</td><td rowspan="1" colspan="1">0-1</td><td rowspan="1" colspan="1">1-0</td><td rowspan="1" colspan="1">I-0; III-5</td><td rowspan="1" colspan="1">0-1; 1-II-3</td></tr></tbody></table></table-wrap></tp:treatment-sec></tp:taxon-treatment>
