# Supplementary material for: Taxonomic evaluation of eleven species of Microcyclops Claus, 1893 (Copepoda, Cyclopoida) and description of Microcyclops inarmatus sp. n. from America
Source: Zookeys. 2016 Jul 6;(603):33–69. doi: 10.3897/zookeys.603.7480 (PMC4978000; doi:10.3897/zookeys.603.7480)
Supplement: XML Treatment for Microcyclops dubitabilis [file zookeys.603.7480-treatment2.xml]

<!DOCTYPE tp:taxon-treatment
  PUBLIC "-//TaxonX//DTD Taxonomic Treatment Publishing DTD v0 20100105//EN" "tax-treatment-NSO.dtd">
<tp:taxon-treatment xmlns:tp="http://www.plazi.org/taxpub"><tp:treatment-meta><kwd-group><label>Taxon classification</label><kwd><named-content content-type="kingdom">Animalia</named-content></kwd><kwd><named-content content-type="order">Cyclopoida</named-content></kwd><kwd><named-content content-type="family">Cyclopidae</named-content></kwd></kwd-group><mixed-citation publication-type="journal"><person-group><name><surname>Gutiérrez-Aguirre</surname><given-names>Martha Angélica</given-names></name><name><surname>Cervantes-Martínez</surname><given-names>Adrián</given-names></name></person-group><article-title>Taxonomic evaluation of eleven species of <italic><tp:taxon-name><tp:taxon-name-part taxon-name-part-type="genus">Microcyclops</tp:taxon-name-part></tp:taxon-name></italic> Claus, 1893 (<tp:taxon-name><tp:taxon-name-part taxon-name-part-type="subclass">Copepoda</tp:taxon-name-part></tp:taxon-name>, <tp:taxon-name><tp:taxon-name-part taxon-name-part-type="order">Cyclopoida</tp:taxon-name-part></tp:taxon-name>) and description of <italic><tp:taxon-name><tp:taxon-name-part taxon-name-part-type="genus">Microcyclops</tp:taxon-name-part> <tp:taxon-name-part taxon-name-part-type="species">inarmatus</tp:taxon-name-part></tp:taxon-name></italic> sp. n. from America</article-title><source>Zookeys</source><day>6</day><month>7</month><year>2016</year><volume>2016</volume><issue>603</issue><fpage>33</fpage><lpage>69</lpage><pub-id pub-id-type="doi">10.3897/zookeys.603.7480</pub-id></mixed-citation></tp:treatment-meta><tp:nomenclature><tp:taxon-name>
              <tp:taxon-name-part taxon-name-part-type="genus">Microcyclops</tp:taxon-name-part>
              <tp:taxon-name-part taxon-name-part-type="species">dubitabilis</tp:taxon-name-part>
            </tp:taxon-name><tp:taxon-authority>Kiefer, 1934</tp:taxon-authority><xref ref-type="fig" rid="F6">Figures 6</xref><xref ref-type="fig" rid="F7">, 7</xref><xref ref-type="fig" rid="F8">, 8</xref><!--PageBreak--></tp:nomenclature><tp:treatment-sec sec-type="description"><title>Description of female.</title><p>
              <italic>Antennule</italic> 11, or 12-segmented (intra- and interpopulation variation); 3-segmented endopod of antenna bearing 1, 9, and 7 setae, respectively (Fig. <xref ref-type="fig" rid="F6">6A, B</xref>). Antennal basis with three long rows of spinules on caudal surface (Fig. <xref ref-type="fig" rid="F6">6B</xref>): two basal rows, and one median row; frontal surface of antennal basis with two rows of tiny spinules (Fig. <xref ref-type="fig" rid="F6">6C</xref>). Labrum with 6−7 teeth between two curved lateral teeth, and 3−4 strong spinules on each round projections of the plate (Fig. <xref ref-type="fig" rid="F6">6D</xref>). Eight teeth on mandibular gnathobase (Fig. <xref ref-type="fig" rid="F6">6E</xref>). <italic>Maxillule</italic> as in Fig. <xref ref-type="fig" rid="F6">6F</xref>, maxillular palp with one armed seta plus two smooth setae apically, three smooth setae on lateral lobe, and one proximal nude seta (Fig. <xref ref-type="fig" rid="F6">6G, H</xref>). Maxilla with armed setae on distal coxal endite: proximal seta with one long spine-like setule at its base and bifurcated apically, distal seta with one row of tiny spines along inner margin (Fig. <xref ref-type="fig" rid="F6">6I–K, M</xref>). <italic>Basipodite</italic> with claw-like projection bearing 6−8 thin spinules on concave margin and one long seta on its base; this seta armed with two rows of spinules (long spinules on inner margin, and short spinules on outer margin) (Fig. <xref ref-type="fig" rid="F6">6I–L</xref>) . Maxilla with two-segmented Enp bearing 2 and 3 setae respectively (Fig. <xref ref-type="fig" rid="F6">6I–L</xref>). Maxilliped with syncoxa (3 setae), basis (2 setae), and two-segmented Enp bearing 1 and 3 setae, respectively. Basis of the maxilliped nude, two spinules present on frontal surface of Enp1 (Fig. <xref ref-type="fig" rid="F6">6N</xref>).</p><fig id="F6" position="float" orientation="portrait"><label>Figure 6.</label><caption><p>
          <italic><tp:taxon-name><tp:taxon-name-part taxon-name-part-type="genus">Microcyclops</tp:taxon-name-part> <tp:taxon-name-part taxon-name-part-type="species">dubitabilis</tp:taxon-name-part></tp:taxon-name></italic> Kiefer, 1934. Adult female. <bold>A</bold> Antenna, frontal (<named-content xmlns:xlink="http://www.w3.org/1999/xlink" content-type="dwc:institutional_code" xlink:type="simple">SMNK</named-content>-2204) <bold>B</bold> Antenna, caudal (km 51-1) <bold>C</bold> Antennal basipodite, frontal (km 51-1) <bold>D</bold> Labrum (km 51-1) <bold>E</bold> Mandible (km 51-1) <bold>F</bold> Maxillule (km 51-1) <bold>G</bold> Maxillular palp (km 51-1) <bold>H</bold> Maxillular palp (<named-content xmlns:xlink="http://www.w3.org/1999/xlink" content-type="dwc:institutional_code" xlink:type="simple">USNM</named-content>-251322) <bold>I</bold> Maxilla (<named-content xmlns:xlink="http://www.w3.org/1999/xlink" content-type="dwc:institutional_code" xlink:type="simple">USNM</named-content>-251322) <bold>J</bold> Maxilla (<named-content xmlns:xlink="http://www.w3.org/1999/xlink" content-type="dwc:institutional_code" xlink:type="simple">SMNK</named-content>-2081) <bold>K</bold> Maxilla (<named-content xmlns:xlink="http://www.w3.org/1999/xlink" content-type="dwc:institutional_code" xlink:type="simple">SMNK</named-content>-2204) <bold>L</bold> Maxilla (km 51-1) <bold>M</bold> Distal coxal endite <bold>N</bold> Maxilliped (km 51-1). Scale bar: 50 µm.</p></caption><graphic xmlns:xlink="http://www.w3.org/1999/xlink" xlink:href="zookeys-603-033-g006.jpg" position="float" orientation="portrait" xlink:type="simple" id="oo_94836.jpg"/></fig><!--PageBreak--><!--PageBreak--><!--PageBreak--><p>Dorsal margin of <italic>prosomal somites</italic> smooth (Fig. <xref ref-type="fig" rid="F7">7A</xref>). Basis of P1 medially hairy. One short spine present on inner margin, spine biserially armed with spinule-like setules (homonomous ornamentation) and reaching slightly beyond distal margin of the Enp1P1. Intercoxal sclerite of P1 naked (Fig. <xref ref-type="fig" rid="F7">7B–D</xref>). Pore on lateral margin of Enp2P1 sometimes present (interpopulation variation). Inner margin of basis of P2 and P3 hairy, and intercoxal sclerites of these swimming legs naked (unfigured). Inner margin of P4 basis with short hairs; intercoxal sclerite naked, rectangular (Fig. <xref ref-type="fig" rid="F7">7E–H</xref>), Enp2P4 1.9 ± 0.1 times as long as wide; medial spine 1.8 ± 0.3 times as long as lateral spine, and 0.8 ± 0.1 times as long as segment. Apical spines of Enp2P4 are subequal only in female <named-content xmlns:xlink="http://www.w3.org/1999/xlink" content-type="dwc:institutional_code" xlink:type="simple">USNM</named-content>-251322 (Fig. <xref ref-type="fig" rid="F7">7E</xref>).</p><fig id="F7" position="float" orientation="portrait"><label>Figure 7.</label><caption><p>
          <italic><tp:taxon-name><tp:taxon-name-part taxon-name-part-type="genus">Microcyclops</tp:taxon-name-part> <tp:taxon-name-part taxon-name-part-type="species">dubitabilis</tp:taxon-name-part></tp:taxon-name></italic> Kiefer, 1934. Adult female. <bold>A</bold> First and second prosomal somite, dorsal (<named-content xmlns:xlink="http://www.w3.org/1999/xlink" content-type="dwc:institutional_code" xlink:type="simple">SMNK</named-content>-2189) <bold>B</bold> P1, caudal (<named-content xmlns:xlink="http://www.w3.org/1999/xlink" content-type="dwc:institutional_code" xlink:type="simple">USNM</named-content>-251322) <bold>C</bold> P1, frontal (<named-content xmlns:xlink="http://www.w3.org/1999/xlink" content-type="dwc:institutional_code" xlink:type="simple">SMNK</named-content>-2081) <bold>D</bold> P1, frontal (km 51-1) <bold>E</bold> P4, caudal (<named-content xmlns:xlink="http://www.w3.org/1999/xlink" content-type="dwc:institutional_code" xlink:type="simple">USNM</named-content>-251322) <bold>F</bold> P4, frontal (<named-content xmlns:xlink="http://www.w3.org/1999/xlink" content-type="dwc:institutional_code" xlink:type="simple">SMNK</named-content>-2189) <bold>G</bold> P4, caudal (<named-content xmlns:xlink="http://www.w3.org/1999/xlink" content-type="dwc:institutional_code" xlink:type="simple">MNHN</named-content>-Cp6764) <bold>H</bold> P4, caudal (km 51-1) <bold>I</bold> Fifth pediger, <abbrev xmlns:xlink="http://www.w3.org/1999/xlink" xlink:title="Free segment of fifth leg" xlink:type="simple">P5</abbrev>, genital double somite, ventral (<named-content xmlns:xlink="http://www.w3.org/1999/xlink" content-type="dwc:institutional_code" xlink:type="simple">USNM</named-content>-251322) <bold>J</bold> Fifth pediger, <abbrev xmlns:xlink="http://www.w3.org/1999/xlink" xlink:title="Free segment of fifth leg" xlink:type="simple">P5</abbrev>, genital double somite, ventral (<named-content xmlns:xlink="http://www.w3.org/1999/xlink" content-type="dwc:institutional_code" xlink:type="simple">MNHN</named-content>-Cp5398) <bold>K</bold> Fifth pediger, <abbrev xmlns:xlink="http://www.w3.org/1999/xlink" xlink:title="Free segment of fifth leg" xlink:type="simple">P5</abbrev>, genital double somite, ventral (<named-content xmlns:xlink="http://www.w3.org/1999/xlink" content-type="dwc:institutional_code" xlink:type="simple">SMNK</named-content>-2204). Scale bars: 50 µm.</p></caption><graphic xmlns:xlink="http://www.w3.org/1999/xlink" xlink:href="zookeys-603-033-g007.jpg" position="float" orientation="portrait" xlink:type="simple" id="oo_94837.jpg"/></fig><!--PageBreak--><p>
              <italic>Fifth pediger</italic> nude; <abbrev xmlns:xlink="http://www.w3.org/1999/xlink" xlink:title="Free segment of fifth leg" xlink:type="simple">P5</abbrev> free segment cylindrical, 3.6 ± 0.8 times as long as wide, without inner spine. Free segment 0.4 ± 0.1 times the length of the distal seta (Figs <xref ref-type="fig" rid="F7">7I–K</xref>; <xref ref-type="fig" rid="F8">8C</xref>). Length to width ratio of caudal ramus 2.4 ± 0.2, inner margin naked. With or without spines at base of seta II (intrapopulation variation), spinules always present at base of setae III. Distal margin of anal somite bearing spinules: medial spinules are longer than lateral ones on ventral surface; spinule row can extend laterally or dorsally (Fig. <xref ref-type="fig" rid="F8">8 A–C</xref>). Seta II inserted at 71 ± 5.7% of caudal ramus.</p><fig id="F8" position="float" orientation="portrait"><label>Figure 8.</label><caption><p>
          <italic><tp:taxon-name><tp:taxon-name-part taxon-name-part-type="genus">Microcyclops</tp:taxon-name-part> <tp:taxon-name-part taxon-name-part-type="species">dubitabilis</tp:taxon-name-part></tp:taxon-name></italic> Kiefer, 1934. Adult female. <bold>A</bold> Caudal rami, ventral (<named-content xmlns:xlink="http://www.w3.org/1999/xlink" content-type="dwc:institutional_code" xlink:type="simple">USNM</named-content>-251322) <bold>B</bold> Anal somite and caudal rami, ventral (<named-content xmlns:xlink="http://www.w3.org/1999/xlink" content-type="dwc:institutional_code" xlink:type="simple">SMNK</named-content>-2204) <bold>C</bold> Urosome, ventral (<named-content xmlns:xlink="http://www.w3.org/1999/xlink" content-type="dwc:institutional_code" xlink:type="simple">SMNK</named-content>-2081) <bold>D</bold> P6 (km 51-1). Scale bars: 50 µm.</p></caption><graphic xmlns:xlink="http://www.w3.org/1999/xlink" xlink:href="zookeys-603-033-g008.jpg" position="float" orientation="portrait" xlink:type="simple" id="oo_94838.jpg"/></fig><p>
              <italic>Seta</italic> VII 1.02 ± 0.3 times as long as caudal ramus, and seta VI 1.4 ± 0.2 times longer than caudal ramus. Relative lengths of terminal caudal seta from outermost caudal seta to innermost caudal seta are 1.0 : 4.9 : 7.1 : 1.6 (Fig. <xref ref-type="fig" rid="F8">8A, C</xref>). Seta IV and seta V with heteronomous setulation: proximally with spine-like setules and distally with long and fine setules (Fig. <xref ref-type="fig" rid="F8">8A–C</xref>). Sixth leg with two medial spines and one lateral seta (Fig. <xref ref-type="fig" rid="F8">8D</xref>).</p></tp:treatment-sec></tp:taxon-treatment>
