# Supplementary material for: Taxonomic evaluation of eleven species of Microcyclops Claus, 1893 (Copepoda, Cyclopoida) and description of Microcyclops inarmatus sp. n. from America
Source: Zookeys. 2016 Jul 6;(603):33–69. doi: 10.3897/zookeys.603.7480 (PMC4978000; doi:10.3897/zookeys.603.7480)
Supplement: XML Treatment for Microcyclops ceibaensis [file zookeys.603.7480-treatment3.xml]

<!DOCTYPE tp:taxon-treatment
  PUBLIC "-//TaxonX//DTD Taxonomic Treatment Publishing DTD v0 20100105//EN" "tax-treatment-NSO.dtd">
<tp:taxon-treatment xmlns:tp="http://www.plazi.org/taxpub"><tp:treatment-meta><kwd-group><label>Taxon classification</label><kwd><named-content content-type="kingdom">Animalia</named-content></kwd><kwd><named-content content-type="order">Cyclopoida</named-content></kwd><kwd><named-content content-type="family">Cyclopidae</named-content></kwd></kwd-group><mixed-citation publication-type="journal"><person-group><name><surname>Gutiérrez-Aguirre</surname><given-names>Martha Angélica</given-names></name><name><surname>Cervantes-Martínez</surname><given-names>Adrián</given-names></name></person-group><article-title>Taxonomic evaluation of eleven species of <italic><tp:taxon-name><tp:taxon-name-part taxon-name-part-type="genus">Microcyclops</tp:taxon-name-part></tp:taxon-name></italic> Claus, 1893 (<tp:taxon-name><tp:taxon-name-part taxon-name-part-type="subclass">Copepoda</tp:taxon-name-part></tp:taxon-name>, <tp:taxon-name><tp:taxon-name-part taxon-name-part-type="order">Cyclopoida</tp:taxon-name-part></tp:taxon-name>) and description of <italic><tp:taxon-name><tp:taxon-name-part taxon-name-part-type="genus">Microcyclops</tp:taxon-name-part> <tp:taxon-name-part taxon-name-part-type="species">inarmatus</tp:taxon-name-part></tp:taxon-name></italic> sp. n. from America</article-title><source>Zookeys</source><day>6</day><month>7</month><year>2016</year><volume>2016</volume><issue>603</issue><fpage>33</fpage><lpage>69</lpage><pub-id pub-id-type="doi">10.3897/zookeys.603.7480</pub-id></mixed-citation></tp:treatment-meta><tp:nomenclature><tp:taxon-name>
              <tp:taxon-name-part taxon-name-part-type="genus">Microcyclops</tp:taxon-name-part>
              <tp:taxon-name-part taxon-name-part-type="species">ceibaensis</tp:taxon-name-part>
            </tp:taxon-name><tp:taxon-authority>(Marsh, 1919)</tp:taxon-authority><xref ref-type="fig" rid="F9">Figures 9</xref><xref ref-type="fig" rid="F10">, 10</xref><xref ref-type="fig" rid="F11">, 11</xref></tp:nomenclature><tp:treatment-sec sec-type="description"><title>Description of female.</title><p>
              <italic>Antennule</italic> 12-segmented (Fig. <xref ref-type="fig" rid="F9">9A</xref>). Antenna with 3-segmented endopod with 1, 9, and 7 setae, respectively (Fig. <xref ref-type="fig" rid="F9">9F</xref>). Frontal surface of antennal basis with one basal row of spinules arranged in arc next to medial (inner) margin, and one median row of spinules next to lateral (outer) margin. (Fig. <xref ref-type="fig" rid="F9">9D, E</xref>). Caudal surface of antennal basis with two basal rows of spinules arranged in arc, plus two rows of long spinules on outer margin (Fig. <xref ref-type="fig" rid="F9">9F</xref>). Labrum with 7 marginal teeth between two lateral curved teeth, and two rows of long spinules (6) overhanging distal margin (Fig. <xref ref-type="fig" rid="F9">9B, C</xref>). Gnathobase of the mandible with eight teeth (Fig. <xref ref-type="fig" rid="F9">9G</xref>). Maxillular palp with three apical setae, three setae on lateral lobe, and one proximal seta. The proximal seta armed on both margins, one seta on lateral lobe and one apical seta with setules (Fig. <xref ref-type="fig" rid="F9">9H</xref>). Distal coxal endite of the maxilla with two long setae: the proximal seta with two long basal spinules and bifurcated apically, distal seta smooth (Fig. <xref ref-type="fig" rid="F9">9I</xref>). Basipodite with one claw-like projection bearing thin spinules on concave margin, and one long smooth seta on its base. One-segmented Enp bearing 5 setae (Fig. <xref ref-type="fig" rid="F9">9I</xref>). Maxilliped with syncoxa (2 setae), basis (2 setae), and two-segmented Enp bearing 1 and 3 setae, respectively. Ornamentation of setae on syncoxa and Enp1 variable (intrapopulation variation, arrowed in Fig. <xref ref-type="fig" rid="F9">9J</xref>). Syncoxa and basis of maxilliped with a row of spinules on caudal surface next to lateral margin (Fig. <xref ref-type="fig" rid="F9">9J</xref>).</p><fig id="F9" position="float" orientation="portrait"><label>Figure 9.</label><caption><p>
          <italic><tp:taxon-name><tp:taxon-name-part taxon-name-part-type="genus">Microcyclops</tp:taxon-name-part> <tp:taxon-name-part taxon-name-part-type="species">ceibaensis</tp:taxon-name-part></tp:taxon-name></italic> (Marsh, 1919). Adult female. <bold>A</bold> Antennule, segments 2-12 (<named-content xmlns:xlink="http://www.w3.org/1999/xlink" content-type="dwc:institutional_code" xlink:type="simple">USNM</named-content>-222299) <bold>B</bold> Labrum (<named-content xmlns:xlink="http://www.w3.org/1999/xlink" content-type="dwc:institutional_code" xlink:type="simple">USNM</named-content>-222299) <bold>C</bold> Labrum (km 51-2) <bold>D</bold> Antennal basipodite, frontal (<named-content xmlns:xlink="http://www.w3.org/1999/xlink" content-type="dwc:institutional_code" xlink:type="simple">USNM</named-content>-222299) <bold>E</bold> Antennal basipodite frontal (km 154) <bold>F</bold> Antenna, caudal (km 154) <bold>G</bold> Mandible (km 51-1) <bold>H</bold> Maxillule (km 154) <bold>I</bold> Maxilla (km 51-2) <bold>J</bold> Maxilliped (km 154). Scale bars: 50 µm.</p></caption><graphic xmlns:xlink="http://www.w3.org/1999/xlink" xlink:href="zookeys-603-033-g009.jpg" position="float" orientation="portrait" xlink:type="simple" id="oo_94839.jpg"/></fig><p>Dorsal margin of <italic>prosomal somites</italic> slightly serrated (Fig. <xref ref-type="fig" rid="F10">10A</xref>). Basis of P1−P3 with pilose inner margin. Intercoxal sclerites of P1-P3 with one row of short spinules (Fig. <xref ref-type="fig" rid="F10">10B-G</xref>), in some populations the sclerite of P3 with two rows of spinules (Fig. <xref ref-type="fig" rid="F10">10H</xref>). Enp2P1 with two pores on lateral margin (Fig. <xref ref-type="fig" rid="F10">10C</xref>). Because of the condition of the specimen in slide <named-content xmlns:xlink="http://www.w3.org/1999/xlink" content-type="dwc:institutional_code" xlink:type="simple">USNM</named-content>-222299, it was not possible to verify the presence of spinules on the sclerite as well as the pores on the second endopodal segment of P1 (Fig. <xref ref-type="fig" rid="F10">10B</xref>).</p><fig id="F10" position="float" orientation="portrait"><label>Figure 10.</label><caption><p>
          <italic><tp:taxon-name><tp:taxon-name-part taxon-name-part-type="genus">Microcyclops</tp:taxon-name-part> <tp:taxon-name-part taxon-name-part-type="species">ceibaensis</tp:taxon-name-part></tp:taxon-name></italic> (Marsh, 1919). Adult female. <bold>A</bold> Prosomal fringes, dorsal <bold>B</bold> P1, frontal (<named-content xmlns:xlink="http://www.w3.org/1999/xlink" content-type="dwc:institutional_code" xlink:type="simple">USNM</named-content>-222299) <bold>C</bold> P1, caudal (km 51-2) <bold>D</bold> P2 intercoxal sclerite, inner coxa and basis, caudal (<named-content xmlns:xlink="http://www.w3.org/1999/xlink" content-type="dwc:institutional_code" xlink:type="simple">USNM</named-content>-222299) <bold>E</bold> P2, frontal (km 51-2) <bold>F</bold> P3 sclerite, inner coxa and basis, frontal (<named-content xmlns:xlink="http://www.w3.org/1999/xlink" content-type="dwc:institutional_code" xlink:type="simple">USNM</named-content>-222298) <bold>G</bold> P3 intercoxal sclerite, coxa and basis, caudal (km 51-1) <bold>H</bold> P3 intercoxal sclerite, caudal (km 51-2) <bold>I</bold> P4 intercoxal sclerite, coxa and basis, caudal (<named-content xmlns:xlink="http://www.w3.org/1999/xlink" content-type="dwc:institutional_code" xlink:type="simple">USNM</named-content>-222299) <bold>J</bold> Enp3P4 (<named-content xmlns:xlink="http://www.w3.org/1999/xlink" content-type="dwc:institutional_code" xlink:type="simple">USNM</named-content>-222299) <bold>K</bold> P4, caudal (km 51-2) <bold>L</bold> P6. Scale bars: 50 µm.</p></caption><graphic xmlns:xlink="http://www.w3.org/1999/xlink" xlink:href="zookeys-603-033-g010.jpg" position="float" orientation="portrait" xlink:type="simple" id="oo_94840.jpg"/></fig><p>
              <italic>P1 basis</italic> with long medial spine reaching distal third of Enp2P1. Spine ornamented with long setules near base and with short spinule-like setules more distally (Fig. <xref ref-type="fig" rid="F10">10B, C</xref>). Inner margin of P4 basis with strong spinules. Intercoxal sclerite rectangular, and ornamented with two rows of spinules (Fig. <xref ref-type="fig" rid="F10">10I, K</xref>). Enp2P4 2.2 ± 0.1 times as long as wide; medial spine 1.5 ± 0.1 times as long as the lateral spine, and 0.6 ± 0.06 times as long as segment (Fig. <xref ref-type="fig" rid="F10">10J, K</xref>). Sixth leg with one long seta plus two short spines (Fig. <xref ref-type="fig" rid="F10">10L</xref>).</p><p>
              <italic>Fifth pediger</italic> nude (Fig. <xref ref-type="fig" rid="F11">11A</xref>). Urosomal somites with serrated hyaline fringes (Fig. <xref ref-type="fig" rid="F11">11B, C</xref>). Fifth leg with one cylindrical free segment 3.8 ± 1.4 times as long as wide; <!--PageBreak-->tiny spinule present on inner margin. <abbrev xmlns:xlink="http://www.w3.org/1999/xlink" xlink:title="Free segment of fifth leg" xlink:type="simple">P5</abbrev> free segment 0.3 ± 0.1 times the length of the distal seta (Fig. <xref ref-type="fig" rid="F11">11C</xref>). Distal margin of anal somite with a continuous row of strong spinules on ventral and dorsal surfaces (Fig. <xref ref-type="fig" rid="F11">11B, C</xref>). Caudal ramus 3.6 ± 0.4 times longer than wide, inner margin naked. Spinules present at base of caudal setae II and III; seta II inserted at 69 ± 3.2% of the caudal ramus (Fig. <xref ref-type="fig" rid="F11">11C</xref>).</p><fig id="F11" position="float" orientation="portrait"><label>Figure 11.</label><caption><p>
          <italic><tp:taxon-name><tp:taxon-name-part taxon-name-part-type="genus">Microcyclops</tp:taxon-name-part> <tp:taxon-name-part taxon-name-part-type="species">ceibaensis</tp:taxon-name-part></tp:taxon-name></italic> (Marsh, 1919). Adult female. <bold>A</bold> Fifth pediger, dorsal (<named-content xmlns:xlink="http://www.w3.org/1999/xlink" content-type="dwc:institutional_code" xlink:type="simple">USNM</named-content>-222299) <bold>B</bold> Anal somite and caudal rami, dorsal (<named-content xmlns:xlink="http://www.w3.org/1999/xlink" content-type="dwc:institutional_code" xlink:type="simple">USNM</named-content>-222299) <bold>C</bold> Urosome, ventral (km 51-1) <bold>D</bold> Caudal ramus and caudal setae, ventral (km 51-1) <bold>E</bold> Detail of inner median caudal seta (km 154) <bold>F</bold> Detail of inner median caudal seta (km 51-1). Scale bars: 50 µm.</p></caption><graphic xmlns:xlink="http://www.w3.org/1999/xlink" xlink:href="zookeys-603-033-g011.jpg" position="float" orientation="portrait" xlink:type="simple" id="oo_94841.jpg"/></fig><p>
              <italic>Seta VII</italic> 0.7 ± 0.1 times as long as caudal ramus, seta VI 0.8 ± 0.1 times as long as caudal ramus. Relative lengths of terminal caudal seta from outermost caudal seta to innermost caudal seta: 1.0 : 5.7 : 9.5 : 1.8 (Fig. <xref ref-type="fig" rid="F11">11C, D</xref>). Seta IV and seta V with homonomous setulation, with long and fine setules at whole length (Fig. <xref ref-type="fig" rid="F11">11D</xref>); inner median terminal caudal seta (V) with interrupted row of setules along the proximal, lateral margin (Fig. <xref ref-type="fig" rid="F11">11E, F</xref>).</p></tp:treatment-sec></tp:taxon-treatment>
