# Supplementary material for: Taxonomic evaluation of eleven species of Microcyclops Claus, 1893 (Copepoda, Cyclopoida) and description of Microcyclops inarmatus sp. n. from America
Source: Zookeys. 2016 Jul 6;(603):33–69. doi: 10.3897/zookeys.603.7480 (PMC4978000; doi:10.3897/zookeys.603.7480)
Supplement: XML Treatment for Microcyclops echinatus [file zookeys.603.7480-treatment4.xml]

<!DOCTYPE tp:taxon-treatment
  PUBLIC "-//TaxonX//DTD Taxonomic Treatment Publishing DTD v0 20100105//EN" "tax-treatment-NSO.dtd">
<tp:taxon-treatment xmlns:tp="http://www.plazi.org/taxpub"><tp:treatment-meta><kwd-group><label>Taxon classification</label><kwd><named-content content-type="kingdom">Animalia</named-content></kwd><kwd><named-content content-type="order">Cyclopoida</named-content></kwd><kwd><named-content content-type="family">Cyclopidae</named-content></kwd></kwd-group><mixed-citation publication-type="journal"><person-group><name><surname>Gutiérrez-Aguirre</surname><given-names>Martha Angélica</given-names></name><name><surname>Cervantes-Martínez</surname><given-names>Adrián</given-names></name></person-group><article-title>Taxonomic evaluation of eleven species of <italic><tp:taxon-name><tp:taxon-name-part taxon-name-part-type="genus">Microcyclops</tp:taxon-name-part></tp:taxon-name></italic> Claus, 1893 (<tp:taxon-name><tp:taxon-name-part taxon-name-part-type="subclass">Copepoda</tp:taxon-name-part></tp:taxon-name>, <tp:taxon-name><tp:taxon-name-part taxon-name-part-type="order">Cyclopoida</tp:taxon-name-part></tp:taxon-name>) and description of <italic><tp:taxon-name><tp:taxon-name-part taxon-name-part-type="genus">Microcyclops</tp:taxon-name-part> <tp:taxon-name-part taxon-name-part-type="species">inarmatus</tp:taxon-name-part></tp:taxon-name></italic> sp. n. from America</article-title><source>Zookeys</source><day>6</day><month>7</month><year>2016</year><volume>2016</volume><issue>603</issue><fpage>33</fpage><lpage>69</lpage><pub-id pub-id-type="doi">10.3897/zookeys.603.7480</pub-id></mixed-citation></tp:treatment-meta><tp:nomenclature><tp:taxon-name>
              <tp:taxon-name-part taxon-name-part-type="genus">Microcyclops</tp:taxon-name-part>
              <tp:taxon-name-part taxon-name-part-type="species">echinatus</tp:taxon-name-part>
            </tp:taxon-name><tp:taxon-authority>Fiers, Ghenne &amp; Suárez-Morales, 2000</tp:taxon-authority><xref ref-type="fig" rid="F12">Figures 12</xref><xref ref-type="fig" rid="F13">, 13</xref><!--PageBreak--><!--PageBreak--><!--PageBreak--></tp:nomenclature><tp:treatment-sec sec-type="description"><title>Description of female.</title><p>This description is a complement to the original description of <xref ref-type="bibr" rid="B8">Fiers et al. (2000)</xref>. Frontal surface of antennal basis with one basal, inner row of spinules arranged in an arc, and one longitudinal row of spinules near lateral margin (Fig. <xref ref-type="fig" rid="F12">12A</xref>). Antenna with three-segmented endopod bearing 1, 9, and 7 setae, respectively (Fig. <xref ref-type="fig" rid="F12">12B</xref>). Caudal surface of antennal basis with two rows of long spinules next to exopodal seta, one group of long spinules at basal position, one basal row on inner margin and another basal row on outer margin (Fig. <xref ref-type="fig" rid="F12">12B</xref>). Nine teeth on the distal margin of the labrum (Fig. <xref ref-type="fig" rid="F12">12C</xref>). Eight teeth present on gnathobase of mandible (Fig. <xref ref-type="fig" rid="F12">12D</xref>). Maxillular palp with three apical setae (one of these setae armed with long setules); lateral lobe with three setae, the longer seta armed; proximal seta nude (Fig. <xref ref-type="fig" rid="F12">12E</xref>). Maxillar basipodite with one claw-like projection bearing thin spines on concave margin and one long seta with one (Fig. <xref ref-type="fig" rid="F12">12F</xref>) or four tiny spinules (<xref ref-type="bibr" rid="B8">Fiers et al. 2000</xref>); maxilla with two-segmented Enp bearing 2 and 3 setae on first and second endopodal segments, respectively (Fig. <xref ref-type="fig" rid="F12">12F</xref>). Maxilliped with syncoxa (3 setae), basis (2 setae), and two-segmented Enp bearing 1 and 3 setae. Syncoxa and basis of maxilliped with rows of spinules on caudal surface (Fig. <xref ref-type="fig" rid="F12">12G</xref>).</p><fig id="F12" position="float" orientation="portrait"><label>Figure 12.</label><caption><p>
          <italic><tp:taxon-name><tp:taxon-name-part taxon-name-part-type="genus">Microcyclops</tp:taxon-name-part> <tp:taxon-name-part taxon-name-part-type="species">echinatus</tp:taxon-name-part></tp:taxon-name></italic> (<xref ref-type="bibr" rid="B8">Fiers et al., 2000</xref>). Adult female (km 51-2). <bold>A</bold> Antennal basipodite, frontal <bold>B</bold> Antenna, caudal <bold>C</bold> Labrum <bold>D</bold> Mandible <bold>E</bold> Maxillule <bold>F</bold> Maxilla <bold>G</bold> Maxilliped. Scale bar 50 µm.</p></caption><graphic xmlns:xlink="http://www.w3.org/1999/xlink" xlink:href="zookeys-603-033-g012.jpg" position="float" orientation="portrait" xlink:type="simple" id="oo_94842.jpg"/></fig><p>Two pores on lateral margin of second endopodal segment of P1, very long spinules present at insertion of apical spine of Enp2P1. Long medial spine of P1 basis with heteronomous setulation (Fig. <xref ref-type="fig" rid="F13">13A</xref>). Inner margin of P1−P3 basis with long hair-like setae (Fig. <xref ref-type="fig" rid="F13">13A, B</xref>), inner margin of P4 basis with one row of tiny spinules and one row of long setules (Fig. <xref ref-type="fig" rid="F13">13C</xref>). Intercoxal sclerites of all swimming legs ornamented on caudal surface: P1 with one row of spinules and P2 to P4 with two rows of spinules (Fig. <xref ref-type="fig" rid="F13">13A–C</xref>). Enp2P4 2.5 ± 0.1 times as long as wide; medial spine is 2.0 ± 0.1 times as long as lateral spine, and 0.8 ± 0.1 times as long as the segment.</p><fig id="F13" position="float" orientation="portrait"><label>Figure 13.</label><caption><p>
          <italic><tp:taxon-name><tp:taxon-name-part taxon-name-part-type="genus">Microcyclops</tp:taxon-name-part> <tp:taxon-name-part taxon-name-part-type="species">echinatus</tp:taxon-name-part></tp:taxon-name></italic> (<xref ref-type="bibr" rid="B8">Fiers et al., 2000</xref>). Adult female (Guanal). <bold>A</bold> P1, frontal <bold>B</bold> P3, caudal <bold>C</bold> P4 coxa, basis, sclerite, caudal <bold>D</bold> Fifth pediger, <abbrev xmlns:xlink="http://www.w3.org/1999/xlink" xlink:title="Free segment of fifth leg" xlink:type="simple">P5</abbrev> and genital double-somite, ventral <bold>E</bold> Anal somite, caudal rami, and caudal setae, ventral. Scale bars: 50 µm.</p></caption><graphic xmlns:xlink="http://www.w3.org/1999/xlink" xlink:href="zookeys-603-033-g013.jpg" position="float" orientation="portrait" xlink:type="simple" id="oo_94843.jpg"/></fig><p>
              <italic>Fifth pediger</italic> with rows of spinules on ventro-lateral surfaces. Fifth leg with tiny spinule on inner margin (Fig. <xref ref-type="fig" rid="F13">13D</xref>); cylindrical free segment 3.7 ± 0.1 times longer than wide and 0.45 ± 0.01 times as long as distal seta of <abbrev xmlns:xlink="http://www.w3.org/1999/xlink" xlink:title="Free segment of fifth leg" xlink:type="simple">P5</abbrev>. Caudal ramus 5.9 ± 0.4 <!--PageBreak--><!--PageBreak--><!--PageBreak-->times longer than wide. Seta VII 0.5 ± 0.1 times as long as caudal ramus, seta VI 0.5 ± 0.05 times as long as caudal ramus. Relative lengths of terminal caudal seta from outermost to innermost caudal seta, 1.0 : 6.5 : 10.4 : 2.0. Seta IV and seta V with homonomous setulation, bearing long and fine setules (Fig. <xref ref-type="fig" rid="F13">13E</xref>).</p></tp:treatment-sec><ref-list><ref id="B8"><mixed-citation xmlns:xlink="http://www.w3.org/1999/xlink" xlink:type="simple">
          <person-group><name name-style="western"><surname>Fiers</surname><given-names>F</given-names></name><name name-style="western"><surname>Ghenne</surname><given-names>V</given-names></name><name name-style="western"><surname>Suárez-Morales</surname><given-names>E</given-names></name></person-group> (<year>2000</year>) <article-title>New species of Continental cyclopoid copepods (<tp:taxon-name><tp:taxon-name-part taxon-name-part-type="subphylum">Crustacea</tp:taxon-name-part></tp:taxon-name>, <tp:taxon-name><tp:taxon-name-part taxon-name-part-type="order">Cyclopoida</tp:taxon-name-part></tp:taxon-name>) from the Yucatán Peninsula, Mexico.</article-title> <source>Studies on Neotropical Fauna &amp; Environment</source> <volume>35</volume>(<issue>3</issue>): <fpage>209</fpage>–<lpage>251</lpage>. doi: <ext-link xlink:type="simple" ext-link-type="doi" xlink:href="10.1076/snfe.35.3.209.8862">10.1076/snfe.35.3.209.8862</ext-link></mixed-citation></ref></ref-list></tp:taxon-treatment>
