# Supplementary material for: Taxonomic evaluation of eleven species of Microcyclops Claus, 1893 (Copepoda, Cyclopoida) and description of Microcyclops inarmatus sp. n. from America
Source: Zookeys. 2016 Jul 6;(603):33–69. doi: 10.3897/zookeys.603.7480 (PMC4978000; doi:10.3897/zookeys.603.7480)
Supplement: XML Treatment for Microcyclops finitimus [file zookeys.603.7480-treatment5.xml]

<!DOCTYPE tp:taxon-treatment
  PUBLIC "-//TaxonX//DTD Taxonomic Treatment Publishing DTD v0 20100105//EN" "tax-treatment-NSO.dtd">
<tp:taxon-treatment xmlns:tp="http://www.plazi.org/taxpub"><tp:treatment-meta><kwd-group><label>Taxon classification</label><kwd><named-content content-type="kingdom">Animalia</named-content></kwd><kwd><named-content content-type="order">Cyclopoida</named-content></kwd><kwd><named-content content-type="family">Cyclopidae</named-content></kwd></kwd-group><mixed-citation publication-type="journal"><person-group><name><surname>Gutiérrez-Aguirre</surname><given-names>Martha Angélica</given-names></name><name><surname>Cervantes-Martínez</surname><given-names>Adrián</given-names></name></person-group><article-title>Taxonomic evaluation of eleven species of <italic><tp:taxon-name><tp:taxon-name-part taxon-name-part-type="genus">Microcyclops</tp:taxon-name-part></tp:taxon-name></italic> Claus, 1893 (<tp:taxon-name><tp:taxon-name-part taxon-name-part-type="subclass">Copepoda</tp:taxon-name-part></tp:taxon-name>, <tp:taxon-name><tp:taxon-name-part taxon-name-part-type="order">Cyclopoida</tp:taxon-name-part></tp:taxon-name>) and description of <italic><tp:taxon-name><tp:taxon-name-part taxon-name-part-type="genus">Microcyclops</tp:taxon-name-part> <tp:taxon-name-part taxon-name-part-type="species">inarmatus</tp:taxon-name-part></tp:taxon-name></italic> sp. n. from America</article-title><source>Zookeys</source><day>6</day><month>7</month><year>2016</year><volume>2016</volume><issue>603</issue><fpage>33</fpage><lpage>69</lpage><pub-id pub-id-type="doi">10.3897/zookeys.603.7480</pub-id></mixed-citation></tp:treatment-meta><tp:nomenclature><tp:taxon-name>
              <tp:taxon-name-part taxon-name-part-type="genus">Microcyclops</tp:taxon-name-part>
              <tp:taxon-name-part taxon-name-part-type="species">finitimus</tp:taxon-name-part>
            </tp:taxon-name><tp:taxon-authority>Dussart, 1984</tp:taxon-authority><xref ref-type="fig" rid="F14">Figure 14</xref></tp:nomenclature><tp:treatment-sec sec-type="description"><title>Description of female.</title><p>The following description is complementary to the original description of <xref ref-type="bibr" rid="B3">Dussart (1984)</xref>. Antennule 12-segmented. Dorsal margin of prosomal somites 1 to 3 smooth (unfigured); hyaline fringe of fifth pediger serrated dorsally (Fig. <xref ref-type="fig" rid="F14">14A</xref>). Intercoxal sclerite of P1 smooth, inner margin of P1 basis with long hair-like setules, without spine on inner margin (Fig. <xref ref-type="fig" rid="F14">14B</xref>). Enp2P1 with one pore on lateral margin. Row of long spinules present at base of apical spine and lateral seta of Enp2P1 (Fig. <xref ref-type="fig" rid="F14">14C</xref>). Inner margin of P4 basis with long setules, intercoxal sclerite quadrangular, with one row of long spinules on caudal surface (Fig. <xref ref-type="fig" rid="F14">14D</xref>). Enp2P4 2.2 times as long as wide; medial spine 1.4 times as long as lateral spine, and 0.8 times as long as segment.</p><fig id="F14" position="float" orientation="portrait"><label>Figure 14.</label><caption><p>
          <italic><tp:taxon-name><tp:taxon-name-part taxon-name-part-type="genus">Microcyclops</tp:taxon-name-part> <tp:taxon-name-part taxon-name-part-type="species">finitimus</tp:taxon-name-part></tp:taxon-name></italic> Dussart, 1984. Adult female (<named-content xmlns:xlink="http://www.w3.org/1999/xlink" content-type="dwc:institutional_code" xlink:type="simple">MNHN</named-content>-Cp7294). <bold>A</bold> Fifth pediger and hyaline fringe, dorsal <bold>B</bold> P1, coxa, basis and sclerite, frontal <bold>C</bold> P1, Enp, frontal <bold>D</bold> P4, coxa, basis and intercoxal sclerite, frontal <bold>E</bold> Anal somite, caudal rami, and caudal setae, ventral. Scale bars: 50 µm.</p></caption><graphic xmlns:xlink="http://www.w3.org/1999/xlink" xlink:href="zookeys-603-033-g014.jpg" position="float" orientation="portrait" xlink:type="simple" id="oo_94844.jpg"/></fig><p>
              <italic>Anal somite</italic> with continuous row of spinules along distal margin (ventrally and dorsally), but on ventral surface medial spinules are longer and stronger than lateral spinules (Fig. <xref ref-type="fig" rid="F14">14E</xref>). No spinules at base of caudal seta II, but spinules present at base of caudal seta III; length to width ratio of caudal ramus 2.7. Relative lengths of terminal caudal setae from outermost to innermost seta, 1.0 : 6.1 : 8.9 : 2.1. Caudal setae IV, and V with homonomous setulation, bearing long and fine setules (Fig. <xref ref-type="fig" rid="F14">14E</xref>). Dorsal caudal seta (VII) 0.7 times as long as caudal rami, and innermost caudal seta (VI) 1.2 times longer than caudal rami. Lateral caudal seta (II) inserted at 75.5% of caudal ramus length.</p></tp:treatment-sec><ref-list><ref id="B3"><mixed-citation xmlns:xlink="http://www.w3.org/1999/xlink" xlink:type="simple">
          <person-group><name name-style="western"><surname>Dussart</surname><given-names>BH</given-names></name></person-group> (<year>1984</year>) <article-title>Some <tp:taxon-name><tp:taxon-name-part taxon-name-part-type="subphylum">Crustacea</tp:taxon-name-part></tp:taxon-name> <tp:taxon-name><tp:taxon-name-part taxon-name-part-type="subclass">Copepoda</tp:taxon-name-part></tp:taxon-name> from Venezuela.</article-title> <source>Hydrobiologia</source> <volume>113</volume>(<issue>1</issue>): <fpage>25</fpage>–<lpage>67</lpage>. doi: <ext-link xlink:type="simple" ext-link-type="doi" xlink:href="10.1007/BF00026592">10.1007/BF00026592</ext-link></mixed-citation></ref></ref-list></tp:taxon-treatment>
