# Supplementary material for: Taxonomic evaluation of eleven species of Microcyclops Claus, 1893 (Copepoda, Cyclopoida) and description of Microcyclops inarmatus sp. n. from America
Source: Zookeys. 2016 Jul 6;(603):33–69. doi: 10.3897/zookeys.603.7480 (PMC4978000; doi:10.3897/zookeys.603.7480)
Supplement: XML Treatment for Microcyclops anceps anceps [file zookeys.603.7480-treatment6.xml]

<!DOCTYPE tp:taxon-treatment
  PUBLIC "-//TaxonX//DTD Taxonomic Treatment Publishing DTD v0 20100105//EN" "tax-treatment-NSO.dtd">
<tp:taxon-treatment xmlns:tp="http://www.plazi.org/taxpub"><tp:treatment-meta><kwd-group><label>Taxon classification</label><kwd><named-content content-type="kingdom">Animalia</named-content></kwd><kwd><named-content content-type="order">Cyclopoida</named-content></kwd><kwd><named-content content-type="family">Cyclopidae</named-content></kwd></kwd-group><mixed-citation publication-type="journal"><person-group><name><surname>Gutiérrez-Aguirre</surname><given-names>Martha Angélica</given-names></name><name><surname>Cervantes-Martínez</surname><given-names>Adrián</given-names></name></person-group><article-title>Taxonomic evaluation of eleven species of <italic><tp:taxon-name><tp:taxon-name-part taxon-name-part-type="genus">Microcyclops</tp:taxon-name-part></tp:taxon-name></italic> Claus, 1893 (<tp:taxon-name><tp:taxon-name-part taxon-name-part-type="subclass">Copepoda</tp:taxon-name-part></tp:taxon-name>, <tp:taxon-name><tp:taxon-name-part taxon-name-part-type="order">Cyclopoida</tp:taxon-name-part></tp:taxon-name>) and description of <italic><tp:taxon-name><tp:taxon-name-part taxon-name-part-type="genus">Microcyclops</tp:taxon-name-part> <tp:taxon-name-part taxon-name-part-type="species">inarmatus</tp:taxon-name-part></tp:taxon-name></italic> sp. n. from America</article-title><source>Zookeys</source><day>6</day><month>7</month><year>2016</year><volume>2016</volume><issue>603</issue><fpage>33</fpage><lpage>69</lpage><pub-id pub-id-type="doi">10.3897/zookeys.603.7480</pub-id></mixed-citation></tp:treatment-meta><tp:nomenclature><tp:taxon-name>
              <tp:taxon-name-part taxon-name-part-type="genus">Microcyclops</tp:taxon-name-part>
              <tp:taxon-name-part taxon-name-part-type="species">anceps</tp:taxon-name-part>
              <tp:taxon-name-part taxon-name-part-type="subspecies">anceps</tp:taxon-name-part>
            </tp:taxon-name><tp:taxon-authority>(Richard, 1897)</tp:taxon-authority><xref ref-type="fig" rid="F15">Figures 15</xref><xref ref-type="fig" rid="F16">, 16</xref><xref ref-type="fig" rid="F17">, 17</xref></tp:nomenclature><tp:treatment-sec sec-type="description"><title>Description of female.</title><p>Dorsal posterior margin of second prosomal somite with crenulated hyaline fringe (Fig. <xref ref-type="fig" rid="F15">15A, B</xref>), posterior margin of fourth prosomal somite wrinkled (Fig. <xref ref-type="fig" rid="F15">15B</xref>). Caudal surface of antennal basis with three oblique rows of tiny spinules near inner margin and two basal (proximal) rows of long spinules near outer margin (Fig. <xref ref-type="fig" rid="F15">15C, D, F</xref>). Antenna with three-segmented endopod bearing 1, 9, and 7 setae, respectively. Frontal surface of antennal basis with three rows of spinules: one proximal oblique, one near lateral (outer) margin in middle of segment, and one next to exopod seta (Fig. <xref ref-type="fig" rid="F15">15E</xref>). Mandible with nine teeth on gnathobase (Fig. <xref ref-type="fig" rid="F15">15G</xref>). Maxillular palp with two armed and one naked setae apically; one armed seta plus two nude setae on lateral lobe, proximal seta with tiny spinules (Fig. <xref ref-type="fig" rid="F15">15H</xref>). Distal coxal endite of maxilla with two long setae: proximal seta with two long, basal setules and bifurcated <!--PageBreak--><!--PageBreak--><!--PageBreak--><!--PageBreak--><!--PageBreak-->apically; distal seta armed with a continuous row of tiny spinules along one (inner) margin (Fig. <xref ref-type="fig" rid="F15">15I</xref>). Basipodite with claw-like projection bearing two stout teeth followed by a row of tiny spinules, and one long smooth seta on its base; two-segmented Enp bearing 2 and 3 setae, respectively (Fig. <xref ref-type="fig" rid="F15">15I</xref>). Maxilliped with a row of spinules in syncoxa, <abbrev xmlns:xlink="http://www.w3.org/1999/xlink" xlink:title="Basipodite" xlink:type="simple">Bsp</abbrev>, and Enp1, on frontal view (Fig. <xref ref-type="fig" rid="F15">15J</xref>).</p><fig id="F15" position="float" orientation="portrait"><label>Figure 15.</label><caption><p>
          <italic><tp:taxon-name><tp:taxon-name-part taxon-name-part-type="genus">Microcyclops</tp:taxon-name-part> <tp:taxon-name-part taxon-name-part-type="species">anceps</tp:taxon-name-part> <tp:taxon-name-part taxon-name-part-type="subspecies">anceps</tp:taxon-name-part></tp:taxon-name></italic> (Richard, 1897). Adult female. <bold>A</bold> Second prosomal somite, dorsal (<named-content xmlns:xlink="http://www.w3.org/1999/xlink" content-type="dwc:institutional_code" xlink:type="simple">SMNK</named-content>-2832) <bold>B</bold> Second and fourth prosomal somites, dorsal (Matillas) <bold>C</bold> Antennal basipodite, caudal (<named-content xmlns:xlink="http://www.w3.org/1999/xlink" content-type="dwc:institutional_code" xlink:type="simple">MNHN</named-content>-Cp6876) <bold>D</bold> Antennal basipodite, caudal (<named-content xmlns:xlink="http://www.w3.org/1999/xlink" content-type="dwc:institutional_code" xlink:type="simple">MNHN</named-content>-Cp7296) <bold>E</bold> Antenna, frontal (Matillas) <bold>F</bold> Antennal basipodite, caudal (Matillas) <bold>G</bold> Mandible (Matillas) <bold>H</bold> Maxillule (Matillas) <bold>I</bold> Maxilla (Matillas) <bold>J</bold> Maxilliped (Matillas). Scale bars: 50 µm.</p></caption><graphic xmlns:xlink="http://www.w3.org/1999/xlink" xlink:href="zookeys-603-033-g015.jpg" position="float" orientation="portrait" xlink:type="simple" id="oo_94845.jpg"/></fig><p>Inner margin of <italic>basipodite</italic> with long and fine hairs in P1−P3 (Fig. <xref ref-type="fig" rid="F16">16A, B</xref>). One pore present on lateral margin of Enp2P1. Spine absent on inner margin of BspP1 (Fig. <xref ref-type="fig" rid="F16">16A</xref>). Inner margin of BspP4 with long. Inner margin of BspP4 with long spinules (Fig. <xref ref-type="fig" rid="F16">16D</xref>). Intercoxal sclerites naked in P1 and P2 (Fig. <xref ref-type="fig" rid="F16">16A, B</xref>). Usually one distal row or sometimes two rows of spinules present on intercoxal sclerite of P3 (Fig. <xref ref-type="fig" rid="F16">16C</xref>). P4 sclerite with two rows of spinules (Fig. <xref ref-type="fig" rid="F16">16D</xref>): spinules in distal row larger and stronger than those in proximal row (Fig. <xref ref-type="fig" rid="F16">16D</xref>). Medial apical spine of Enp2P4 1.3 ± 0.1 times as long as lateral apical spine, and 0.7 ± 0.03 times as long as segment; length to width ratio of segment 2.5 ± 0.1.</p><fig id="F16" position="float" orientation="portrait"><label>Figure 16.</label><caption><p>
          <italic><tp:taxon-name><tp:taxon-name-part taxon-name-part-type="genus">Microcyclops</tp:taxon-name-part> <tp:taxon-name-part taxon-name-part-type="species">anceps</tp:taxon-name-part> <tp:taxon-name-part taxon-name-part-type="subspecies">anceps</tp:taxon-name-part></tp:taxon-name></italic> (Richard, 1897). Adult female. <bold>A</bold> P1, frontal (Pajonal) <bold>B</bold> P2, frontal (Pajonal) <bold>C</bold> P3 intercoxal sclerite, caudal (Pajonal) <bold>D</bold> P4, caudal (Pajonal) <bold>E</bold> Fifth pediger, genital double-somite (Matillas). Scale bars: 50 µm.</p></caption><graphic xmlns:xlink="http://www.w3.org/1999/xlink" xlink:href="zookeys-603-033-g016.jpg" position="float" orientation="portrait" xlink:type="simple" id="oo_94846.jpg"/></fig><p>Strong spinules present (Figs <xref ref-type="fig" rid="F16">16E</xref>, <xref ref-type="fig" rid="F17">17D</xref>) or absent (Fig. <xref ref-type="fig" rid="F17">17A</xref>) on <italic>fifth pediger</italic> near base of lateral seta of <abbrev xmlns:xlink="http://www.w3.org/1999/xlink" xlink:title="Free segment of fifth leg" xlink:type="simple">P5</abbrev>. This character shows both inter- and intrapopulation variation; in one population, the females do not have spinules next to lateral seta (<named-content xmlns:xlink="http://www.w3.org/1999/xlink" content-type="dwc:institutional_code" xlink:type="simple">MNHN</named-content>-Cp7296, unfigured here), while the males of the same population do (Fig. <xref ref-type="fig" rid="F17">17E</xref>).</p><fig id="F17" position="float" orientation="portrait"><label>Figure 17.</label><caption><p>
          <italic><tp:taxon-name><tp:taxon-name-part taxon-name-part-type="genus">Microcyclops</tp:taxon-name-part> <tp:taxon-name-part taxon-name-part-type="species">anceps</tp:taxon-name-part> <tp:taxon-name-part taxon-name-part-type="subspecies">anceps</tp:taxon-name-part></tp:taxon-name></italic> (Richard, 1897). Adult female. <bold>A</bold> Fifth pediger, genital double-somite (<named-content xmlns:xlink="http://www.w3.org/1999/xlink" content-type="dwc:institutional_code" xlink:type="simple">SMNK</named-content>-2833) <bold>B</bold> Anal somite, caudal rami and caudal setae (Matillas), ventral. <italic><tp:taxon-name><tp:taxon-name-part taxon-name-part-type="genus">Microcyclops</tp:taxon-name-part> <tp:taxon-name-part taxon-name-part-type="species">anceps</tp:taxon-name-part> <tp:taxon-name-part taxon-name-part-type="subspecies">anceps</tp:taxon-name-part></tp:taxon-name></italic>. Adult male. <bold>C</bold> P4 coxa, basis, and intercoxal sclerite, caudal (<named-content xmlns:xlink="http://www.w3.org/1999/xlink" content-type="dwc:institutional_code" xlink:type="simple">MNHN</named-content>-Cp6877) <bold>D</bold> Fifth pediger and genital somite (<named-content xmlns:xlink="http://www.w3.org/1999/xlink" content-type="dwc:institutional_code" xlink:type="simple">MNHN</named-content>-Cp6877) <bold>E</bold> Fifth pediger and genital somite (<named-content xmlns:xlink="http://www.w3.org/1999/xlink" content-type="dwc:institutional_code" xlink:type="simple">MNHN</named-content>-Cp7295) <bold>F</bold> Anal somite, caudal rami and caudal setae (<named-content xmlns:xlink="http://www.w3.org/1999/xlink" content-type="dwc:institutional_code" xlink:type="simple">MNHN</named-content>-Cp6876). Scale bars: 50 µm.</p></caption><graphic xmlns:xlink="http://www.w3.org/1999/xlink" xlink:href="zookeys-603-033-g017.jpg" position="float" orientation="portrait" xlink:type="simple" id="oo_94847.jpg"/></fig><p>Free segment of <italic>fifth leg</italic> 2.5 ± 0.2 times longer than wide, with relatively large spinule in distal position (Figs <xref ref-type="fig" rid="F16">16E</xref>, <xref ref-type="fig" rid="F17">17A</xref>); free segment 0.4 ± 0.08 times as long as apical seta. Distal margin of anal somite with continuous row of strong spinules on ventral and dorsal surfaces (Figs <xref ref-type="fig" rid="F17">17B, F</xref>). Caudal ramus 3.7 ± 0.3 times longer than wide, inner margin naked. Spinules present at base of caudal seta III. Caudal seta II inserted at 71.1 ± 1.15% of caudal ramus length (Fig. <xref ref-type="fig" rid="F17">17B</xref>).</p><p>
              <italic>Seta</italic> VII and VI 0.5 ± 0.1 and 0.8 ± 0.1times as long as caudal ramus, respectively. Relative lengths of terminal caudal seta from outermost to innermost, 1.0 : 4.9 : 7.1 : 1.3 (Fig. <xref ref-type="fig" rid="F17">17B</xref>). Caudal setae IV and V with homonomous setulation, with hair-like setules only (Fig. <xref ref-type="fig" rid="F17">17B</xref>).</p></tp:treatment-sec></tp:taxon-treatment>
